# Supplementary material for: Metabolite Changes of Perna canaliculus Following a Laboratory Marine Heatwave Exposure: Insights from Metabolomic Analyses
Source: Metabolites. 2023 Jul 3;13(7):815. doi: 10.3390/metabo13070815 (PMC10385441; doi:10.3390/metabo13070815)
Supplement: Supplementary file 1 [file metabolites-13-00815-s001.zip]

Archive with 1 entries (1 files):
- metabolites-2437014-supplementary.pdf
